# Supplementary material for: Efficacy of Antibodies Targeting TfR1 in Xenograft Mouse Models of AIDS-Related Non-Hodgkin Lymphoma
Source: Cancers (Basel). 2023 Mar 17;15(6):1816. doi: 10.3390/cancers15061816 (PMC10046321; doi:10.3390/cancers15061816)
Supplement: Supplementary file 1 [file cancers-15-01816-s001.zip]

Archive with 1 entries (1 files):
- cancers-2272594-supplementary.pdf
